# Supplementary material for: Characterization of Sex-Based Differences in Gut Microbiota That Correlate with Suppression of Lupus in Female BWF1 Mice
Source: Microorganisms. 2025 Apr 29;13(5):1023. doi: 10.3390/microorganisms13051023 (PMC12113952; doi:10.3390/microorganisms13051023)
Supplement: Supplementary file 1 [file microorganisms-13-01023-s001.zip]

Archive with 1 entries (1 files):
- microorganisms-3490782-supplementary.pdf
